# Supplementary material for: Egg-Laying Behavior of Cataglyphis niger Ants Is Influenced More Strongly by Temperature Than Daylength
Source: Biology (Basel). 2022 Nov 25;11(12):1714. doi: 10.3390/biology11121714 (PMC9774527; doi:10.3390/biology11121714)
Supplement: Supplementary file 1 [file biology-11-01714-s001.zip]

Archive with 1 entries (1 files):
- biology-2009365-supplementary.xlsx
