# Supplementary material for: Egg-Laying Behavior of Cataglyphis niger Ants Is Influenced More Strongly by Temperature Than Daylength
Source: Biology (Basel). 2022 Nov 25;11(12):1714. doi: 10.3390/biology11121714 (PMC9774527; doi:10.3390/biology11121714)
Supplement: Supplementary file 1 [file biology-11-01714-s001.zip › biology-2009365-supplementary.xlsx]

## Sheet: Title
Dataset for the manuscript entitled:
Egg-laying behavior of Cataglyphis niger ants is influenced more strongly by temperature than daylength
By:
Adi Bar, Lior Shalev & Inon Scharf
Datasets of the two experiments (see Methods for details)

## Sheet: Experiment 1
		number of ants				11.10.21		14.10.21		18.10.21		21.10.21		25.10.21		28.10.21		1.11.21		4.11.21		8.11.21			11.11.21			15.11.21			18.11.21			22.11.21			25.11				29.11.21				2.12.21				6.12.21
Treatment	Colony ID	# workers	Alive throughout the experiment	Dead at the end of the experiment	# emerged	Experiment beginning		Eggs (0/1)	Dead	Eggs (0/1)	Dead	Eggs (0/1)	Dead	Eggs (0/1)	Dead	Eggs (0/1)	Dead	Eggs (0/1)	Dead	Eggs (0/1)	Dead	Eggs (0/1)	Dead	Pupae	Eggs (0/1)	Dead	Pupae	Eggs (0/1)	Dead	Pupae	Eggs (0/1)	Dead	Pupae	Eggs (0/1)	Dead	Pupae	Eggs (0/1)	Dead	Pupae	Emerged	Eggs (0/1)	Dead	Pupae	Emerged	Eggs (0/1)	Dead	Pupae	Emerged	Eggs (0/1)
Outdoor	1	20	18	2	0	0	0	0	0	0	0	0	1	0	0	0	0	0	0	0	0	0	1	0	0	0	0	0	0	0	0	0	0	0	0	0	0	0	0	0	0	0	0	0	0	0	0	0	1
Outdoor	2	20	20	0	0	0	0	0	0	0	0	0	0	0	0	0	0	0	0	0	0	0	0	0	0	0	0	0	0	0	0	0	0	0	0	0	0	0	0	0	0	0	0	0	0	0	0	0	1
Outdoor	3	20	19	1	0	0	0	0	1	0	0	0	0	0	0	0	0	0	0	0	0	0	0	0	0	0	0	0	0	0	0	0	0	0	0	0	0	0	0	0	1	0	0	0	1	0	0	0	1
Outdoor	4	20	20	0	0	0	0	0	0	0	0	0	0	0	0	0	0	0	0	0	0	0	0	0	0	0	0	0	0	0	0	0	0	0	0	0	0	0	0	0	1	0	0	0	1	0	0	0	1
Outdoor	5	20	20	0	0	0	0	0	0	1	0	1	0	0	0	0	0	0	0	0	0	0	0	0	0	0	0	0	0	0	0	0	0	0	0	0	0	0	0	0	0	0	0	0	0	0	0	0	1
Outdoor	6	20	20	0	0	0	0	0	0	0	0	0	0	1	0	0	0	0	0	0	0	0	0	0	0	0	0	0	0	0	1	0	0	1	0	0	0	0	0	0	0	0	0	0	1	0	0	0	1
Temperature	7	20	18	2	0	0	0	0	0	1	0	1	0	1	0	0	0	0	0	0	1	0	0	0	0	0	0	0	1	0	0	0	0	1	0	0	1	0	0	0	1	0	0	0	1	0	0	0	1
Temperature	8	20	19	1	0	0	0	0	0	0	0	0	0	0	0	0	0	0	1	0	0	0	0	0	0	0	0	0	0	0	0	0	0	0	0	0	0	0	0	0	0	0	0	0	0	0	0	0	0
Temperature	9	20	20	1	1	0	0	0	0	1	0	1	0	1	0	1	1	1	0	1	0	1	0	0	1	0	0	1	0	0	1	0	0	1	0	0	1	0	0	0	1	0	0	0	1	0	1	0	1
Temperature	10	20	18	2	0	0	0	0	0	0	1	1	0	1	0	1	0	0	0	0	0	0	0	0	0	0	0	0	0	0	0	0	0	0	0	0	0	0	0	0	1	0	0	0	1	0	0	0	1
Temperature	11	20	20	0	0	0	0	0	0	1	0	0	0	0	0	0	0	0	0	0	0	0	0	0	0	0	0	0	0	0	0	0	0	1	0	0	1	0	0	0	1	0	0	0	1	0	0	0	1
Temperature	12	20	20	0	0	0	0	1	0	1	0	1	0	1	0	1	0	0	0	0	0	0	0	0	0	0	0	0	0	0	0	0	0	0	0	0	1	0	0	0	1	0	0	0	1	0	0	0	1
Daylight	13	20	27	5	12	0	0	1	0	0	0	0	0	0	0	1	0	1	0	1	1	1	0	0	1	0	0	1	0	0	1	0	0	1	0	3	1	1	3	0	1	2	5	0	1	0	10	0	1
Daylight	14	20	34	0	14	0	0	1	0	1	0	1	0	1	0	1	0	1	0	1	0	1	0	0	1	0	1	1	0	1	1	0	4	1	0	4	1	0	10	1	1	0	15	0	1	0	19	0	1
Daylight	15	20	40	0	20	0	0	0	0	1	0	1	0	1	0	1	0	1	0	1	0	1	0	0	1	0	0	1	0	0	1	0	0	1	0	1	1	0	4	0	1	0	7	0	1	0	16	0	1
Daylight	16	20	29	0	9	0	0	0	0	1	0	1	0	1	0	1	0	1	0	1	0	1	0	0	1	0	0	1	0	1	1	0	2	1	0	3	1	0	4	0	1	0	4	0	1	0	6	0	1
Daylight	17	20	36	0	16	0	0	0	0	1	0	1	0	1	0	1	0	1	0	1	0	1	0	1	1	0	1	1	0	1	1	0	3	1	0	6	1	0	7	0	1	0	6	1	1	0	8	0	1
Daylight	18	20	20	0	0	0	0	0	0	0	0	0	0	0	0	0	0	0	0	0	0	0	0	0	0	0	0	0	0	0	0	0	0	0	0	0	0	0	0	0	0	0	0	0	0	0	0	0	1
Days since beginning								3		8		11		15		19		22		25		29			32			36			39			43			46				50				53				57
Control								0		1		1		1		0		0		0		0			0			0			1			1			0				2				3				6
Temperature								1		4		4		4		3		1		1		1			1			1			1			3			4				5				5				5
Daylight								2		4		4		4		5		5		5		5			5			5			5			5			5				5				5				6
						temp day	28	temp day	27	temp day	26	temp day	25	temp day	24	temp day	23	temp day	22	temp day	23	temp day		24	temp day		25	temp day		26	temp day		27	temp day		28	temp day			28	temp day			28	temp day			28	temp day
						night	23	night	22	night	21	night	20	night	19	night	18	night	17	night	18	night		19	night		20	night		21	night		22	night		23	night			23	night			23	night			23	night
						Dayligth	12:00:00	Dayligth	11:54:00	Dayligth	11:40:00	Dayligth	11:46:00	Dayligth	11:32:00	Dayligth	11:26:00	Dayligth	11:18:00	Dayligth	11:24:00	Dayligth		11:32:00	Dayligth		11:38:00	Dayligth		11:46:00	Dayligth		11,52	Dayligth		12,00	Dayligth			12,00	Dayligth			12,00	Dayligth			12,00	Dayligth
						Direction of change			↘		↘		↘		↘		↘		↘		↗			↗			↗			↗			↗			↗				-				-				-
Part A
	No eggs	Eggs	Total	Mean eggs	SE
Daylight	1	5	6	0.833333	0.152145
Outdoor	6	0	6	0	0
Temperature	5	1	6	0.166667	0.152145
Total	12	6	18
Part B
	No eggs	Eggs	Total	Mean eggs	SE
Daylight	1	5	6	0.833333	0.152145
Outdoor	6	0	6	0	0
Temperature	2	4	6	0.666667	0.19245
Total	9	9	18
Part C										Figure S1. Daily maximum and minimum temperatures during Experiment 1
	No eggs	Eggs	Total	Mean eggs	SE					The daily maximal and minimal temperatures (yellow and blue) out of the lab in autumn 2021 during the first and second phases of Experiment 1,
Daylight	0	6	6	1	0					and the day and night temperatures (orange and black) during Experiment 1 in the lab vs. days since the experiment began.
Outdoor	0	6	6	1	0					Temperatures out of the lab are taken from the Israeli Meteorological Service. Phase 1: Days 1-24. Phase 2: Days 25-49. Phase 3: Days 50-74.
Temperature	1	5	6	0.833333	0.152145
Total	1	17	18
[truncated: 27 more columns]

## Sheet: Experiment 2
Experiment started on 9/5/2022
	#days after the egg appearance the colony was moved to the colder temperature		(0=no eggs, 1=larvae)
Colony	Treatment	Moving to the lower temperature	Fate	When (no eggs/larva)?	Days to no eggs/larva
1	3	2022-05-13	0	2022-06-02	23
2	1	2022-05-12	0	2022-06-05	25
3	14	2022-05-25	1	2022-06-08	28
4	7	2022-05-18	0	2022-06-26	46
5	20	2022-06-04	1	2022-05-29	14
6	20	2022-05-31	1	2022-05-26	15
7	7	2022-05-18	0	2022-06-21	41
8	3	2022-05-14	0	2022-06-01	21
9	14	2022-05-26	1	2022-05-27	15
10	1	2022-05-11	0	2022-06-08	29
11	1	2022-05-12	0	2022-06-09	29
12	20	2022-05-30	1	2022-05-26	16
13	3	2022-05-14	0	2022-06-06	26
14	7	2022-05-18	0	2022-06-15	35
15	14	2022-05-30	0	2022-07-03	48
16	14	2022-05-25	0	2022-06-13	33
17	3	2022-05-14	0	2022-06-03	23
18	7	2022-05-17	0	2022-06-06	27
19	1	2022-05-14	0	2022-06-05	23
20	20	2022-05-31	1	2022-06-09	29
21	7	2022-05-18	1	2022-06-06	26
22	3	2022-05-17	1	2022-07-10	57
23	14	2022-05-24	1	2022-05-29	19
24	1	2022-05-12	0	2022-05-30	19
25	20	2022-06-06	1	2022-06-06	20
